# Supplementary material for: Single-Nucleus RNA Sequencing and Spatial Transcriptomics Reveal Cellular Heterogeneity and Intercellular Communication Networks in the Hypothalamus–Pituitary–Ovarian Axis of Pregnant Mongolian Cattle
Source: Animals (Basel). 2025 Aug 4;15(15):2277. doi: 10.3390/ani15152277 (PMC12345466; doi:10.3390/ani15152277)
Supplement: Supplementary file 1 [file animals-15-02277-s001.zip]

Archive with 1 entries (1 files):
- animals-3702025-supplementary.pdf
